# Supplementary material for: Domain 2 of Hepatitis C Virus Protein NS5A Activates Glucokinase and Induces Lipogenesis in Hepatocytes
Source: Int J Mol Sci. 2022 Jan 14;23(2):919. doi: 10.3390/ijms23020919 (PMC8780509; doi:10.3390/ijms23020919)
Supplement: Supplementary file 1 [file ijms-23-00919-s001.zip]

Archive with 1 entries (1 files):
- ijms-1526520-supplementary.pdf
